# Supplementary material for: Association between obstructive sleep apnea and multiple adverse clinical outcomes: evidence from an umbrella review
Source: Front Med (Lausanne). 2025 Mar 17;12:1497703. doi: 10.3389/fmed.2025.1497703 (PMC11955449; doi:10.3389/fmed.2025.1497703)
Supplement: Supplementary file 1 [file Data_Sheet_1.xlsx]

## Sheet: Grade （1A）
Outcome	Category	Author	Year	Risk of Bias	Inconsistency	Indirectness	Imprecision	Publication bias	Plausible Confounding	Magnitude of effect	Dose- response gradient	Quality
Cancer outcomes
Cancer incidence	Mild OSA	Cheng	2021	Serious risk	No serious inconsistency	No serious indirectness	No serious risk	No serious risk	Would not reduce effect	No	No	Very low
Cancer incidence	Moderate OSA	Cheng	2021	Serious risk	No serious inconsistency	No serious indirectness	No serious risk	No serious risk	Would not reduce effect	No	No	Very low
Cancer incidence	Severe OSA	Cheng	2021	Serious risk	No serious inconsistency	No serious indirectness	No serious risk	No serious risk	Would not reduce effect	No	No	Very low
Cancer incidence	OSA	Wu	2023	NO risk	No serious inconsistency	No serious indirectness	No serious risk	No serious risk	Would not reduce effect	No	No	Low
Kidney cancer	OSA	Wu	2023	NO risk	Very serious inconsistency	No serious indirectness	No serious risk	Undetected	Would not reduce effect	No	No	Very low
Breast cancer	OSA	Wu	2023	NO risk	Very serious inconsistency	No serious indirectness	No serious risk	Undetected	Would not reduce effect	No	No	Very low
Liver cancer	OSA	Wu	2023	NO risk	No serious inconsistency	No serious indirectness	No serious risk	Undetected	Would not reduce effect	No	No	Low
Pancreatic cancer	OSA	Wu	2023	NO risk	No serious inconsistency	No serious indirectness	No serious risk	Undetected	Would not reduce effect	No	No	Low
Prostate cancer	OSA	Wu	2023	NO risk	Very serious inconsistency	No serious indirectness	No serious risk	Undetected	Would not reduce effect	No	No	Very low
Bladder cancer	OSA	Wu	2023	NO risk	Very serious inconsistency	No serious indirectness	Serious risk	Undetected	Would not reduce effect	No	No	Very low
Reproductive cancer	OSA	Wu	2023	NO risk	Very serious inconsistency	No serious indirectness	Serious risk	Undetected	Would not reduce effect	No	No	Very low
Colorectal cancer	OSA	Wu	2023	NO risk	Very serious inconsistency	No serious indirectness	Serious risk	Undetected	Would not reduce effect	No	No	Very low
Thyroid cancer	OSA	Cheong	2022	NO risk	Very serious inconsistency	No serious indirectness	No serious risk	Undetected	Would reduce effect	No	No	Very low
Lung cancer	OSA	Tan	2022	Serious risk	Very serious inconsistency	No serious indirectness	Serious risk	Undetected	Would not reduce effect	No	No	Very low
Non-cancer outcomes
Nocturia	OSA	Zhou	2020	NO risk	serious inconsistency	No serious indirectness	No serious risk	No serious risk	Would not reduce effect	No	No	Very low
Psoriasis	OSA	Ger	2020	NO risk	No serious inconsistency	No serious indirectness	No serious risk	Undetected	Would not reduce effect	Yes	No	Moderate
GERD	OSA	Chehade	2023	Serious risk	No serious inconsistency	No serious indirectness	No serious risk	No serious risk	Would not reduce effect	No	No	Very low
Periodontitis	OSA	Zhu	2023	NO risk	No serious inconsistency	No serious indirectness	No serious risk	Undetected	Would not reduce effect	Yes	No	Moderate
Osteoporosis	OSAH	Wang	2022	NO risk	serious inconsistency	No serious indirectness	Serious risk	No serious risk	Would not reduce effect	Yes	No	Low
T2DM	OSA	Qie	2020	NO risk	No serious inconsistency	No serious indirectness	No serious risk	No serious risk	Would not reduce effect	No	Yes	Moderate
T2DM	Mild OSA	Yu	2021	Serious risk	No serious inconsistency	No serious indirectness	No serious risk	serious risk	Would not reduce effect	No	No	Very low
T2DM	Moderate-to-severe OSA	Yu	2021	Serious risk	No serious inconsistency	No serious indirectness	No serious risk	serious risk	Would not reduce effect	No	No	Very low
Aortic dissection	Mild OSA	Zhou	2018	Serious risk	No serious inconsistency	No serious indirectness	No serious risk	No serious risk	Would not reduce effect	No	No	Very low
Aortic dissection	Moderate-to-severe OSA	Zhou	2018	Serious risk	No serious inconsistency	No serious indirectness	Serious risk	Undetected	Would not reduce effect	Yes	No	Very low
Metabolic syndrome	OSA	Xu	2015	NO risk	No serious inconsistency	No serious indirectness	No serious risk	No serious risk	Would not reduce effect	Yes	No	Moderate
Metabolic syndrome	OSA	Xu	2015	NO risk	No serious inconsistency	No serious indirectness	No serious risk	No serious risk	Would not reduce effect	Yes	No	Moderate
Metabolic syndrome	Mild OSA	Xu	2015	NO risk	No serious inconsistency	No serious indirectness	Serious risk	No serious risk	Would not reduce effect	Yes	No	Low
Metabolic syndrome	Moderate-to-severe OSA	Xu	2015	NO risk	serious inconsistency	No serious indirectness	Serious risk	No serious risk	Would not reduce effect	Yes	No	Very low
Atrial fibrillation	OSA	Zhang	2022	NO risk	serious inconsistency	No serious indirectness	No serious risk	serious risk	Would not reduce effect	Yes	Yes	Low
Non-alcoholic fatty liver disease	OSA	Musso	2013	Serious risk	No serious inconsistency	No serious indirectness	No serious risk	No serious risk	Would not reduce effect	Yes	No	Low
Floppy eyelid syndrome	OSA	Aiello	2023	Serious risk	No serious inconsistency	No serious indirectness	Serious risk	No serious risk	Would not reduce effect	Yes	No	Very low
Lax eyelid condition	OSA	Aiello	2023	Serious risk	No serious inconsistency	No serious indirectness	Serious risk	No serious risk	Would not reduce effect	Yes	No	Very low
Glaucoma	OSA	Bulloch	2023	Serious risk	Very serious inconsistency	No serious indirectness	No serious risk	Undetected	Would not reduce effect	No	No	Very low
Glaucoma	OSA	Bulloch	2023	Serious risk	Very serious inconsistency	No serious indirectness	Serious risk	Undetected	Would not reduce effect	No	No	Very low
Keratoconus	OSA	Bulloch	2023	Serious risk	serious inconsistency	No serious indirectness	No serious risk	Undetected	Would not reduce effect	No	No	Very low
Retinal vein occlusion	OSA	Bulloch	2023	Serious risk	No serious inconsistency	No serious indirectness	Serious risk	Undetected	Would not reduce effect	Yes	No	Very low
Central serous chorioretinopathy	OSA	Bulloch	2023	Serious risk	Very serious inconsistency	No serious indirectness	Serious risk	Undetected	Would not reduce effect	Yes	No	Very low
Idiopathic intracranial hypertension	OSA	Bulloch	2023	Serious risk	Very serious inconsistency	No serious indirectness	Serious risk	Undetected	Would not reduce effect	No	No	Very low
Essential hypertension	Mild OSA	Hou	2018	NO risk	NA	No serious indirectness	No serious risk	No serious risk	Would not reduce effect	No	No	Low
Essential hypertension	Moderate OSA	Hou	2018	NO risk	No serious inconsistency	No serious indirectness	No serious risk	Serious risk	Would not reduce effect	No	No	Very low
Essential hypertension	severe OSA	Hou	2018	NO risk	No serious inconsistency	No serious indirectness	No serious risk	No serious risk	Would not reduce effect	No	No	Low
Resistant hypertension	OSA	Hou	2018	NO risk	No serious inconsistency	No serious indirectness	No serious risk	No serious risk	Would not reduce effect	Yes	No	Moderate
Major adverse cardiac events	Mild OSA	Xie	2017	NO risk	No serious inconsistency	No serious indirectness	No serious risk	No serious risk	Would not reduce effect	No	No	Low
Major adverse cardiac events	Moderate OSA	Xie	2017	NO risk	No serious inconsistency	No serious indirectness	No serious risk	No serious risk	Would not reduce effect	No	No	Low
Major adverse cardiac events	severe OSA	Xie	2017	NO risk	serious inconsistency	No serious indirectness	No serious risk	Serious risk	Would not reduce effect	Yes	No	Low
Stroke	severe OSA	Wang	2013	Serious risk	No serious inconsistency	No serious indirectness	Serious risk	No serious risk	Would not reduce effect	Yes	No	Very low
All-cause mortality	severe OSA	Wang	2013	Serious risk	No serious inconsistency	No serious indirectness	No serious risk	Serious risk	Would not reduce effect	No	No	Very low
Coronary heart disease	severe OSA	Wang	2013	Serious risk	serious inconsistency	No serious indirectness	Serious risk	Undetected	Would not reduce effect	No	No	Very low
Preterm birth	OSA	Xu	2014	NO risk	No serious inconsistency	No serious indirectness	No serious risk	Undetected	Would not reduce effect	No	No	Low
Cesarean delivery	OSA	Xu	2014	NO risk	No serious inconsistency	No serious indirectness	No serious risk	Undetected	Would not reduce effect	No	No	Low
NICU admission	OSA	Xu	2014	NO risk	No serious inconsistency	No serious indirectness	Serious risk	Undetected	Would not reduce effect	Yes	No	Low
Gestational diabetes	OSA	Xu	2014	NO risk	serious inconsistency	No serious indirectness	Serious risk	Undetected	Would not reduce effect	No	No	Very low
Diabetic Retinopathy	OSA	Zhu	2017	Serious risk	serious inconsistency	No serious indirectness	No serious risk	No serious risk	Would not reduce effect	Yes	No	Very low
Postoperative respiratory complications	OSA	Sun	2022	NO risk	serious inconsistency	No serious indirectness	No serious risk	No serious risk	Would not reduce effect	No	No	Very low
Postoperative cardiac complications.	OSA	Sun	2022	NO risk	serious inconsistency	No serious indirectness	No serious risk	No serious risk	Would not reduce effect	No	No	Very low
Postoperative delirium	OSA	He	2022	Serious risk	serious inconsistency	No serious indirectness	Serious risk	No serious risk	Would not reduce effect	Yes	No	Very low
Gout	OSAS	Shi	2019	Serious risk	Very serious inconsistency	No serious indirectness	No serious risk	No serious risk	Would not reduce effect	No	No	Very low

## Sheet: AMSTAR Score（1B）
Outcome	Author	Year	1.A priori design provided	2.Duplicate study selection & data extraction	3.At least two electronic databases searched	4.Status of publication used as an inclusion criteria	5.List of included AND excluded studies provided	6.Characteristics of included studies provided	7.Scientific quality of included studies assessed	8.scientific quality of the included studies used appropriately to form conclusions	9.Appropriate methods to combine studies	10.Publication bias assessed	11.Conflict of interest included	Total AMSTAR Score
Cancer outcomes
Cancer incidence	Cheng	2021	1	1	1	0	0	1	1	1	1	1	0	8
Cancer incidence	Cheng	2021	1	1	1	0	0	1	1	1	1	1	0	8
Cancer incidence	Cheng	2021	1	1	1	0	0	1	1	1	1	1	0	8
Cancer incidence	Wu	2023	1	1	1	0	0	1	1	1	1	1	1	9
Kidney cancer	Wu	2023	1	1	1	0	0	1	1	1	1	0	1	8
Breast cancer	Wu	2023	1	1	1	0	0	1	1	1	1	0	1	8
Liver cancer	Wu	2023	1	1	1	0	0	1	1	1	1	0	1	8
Pancreatic cancer	Wu	2023	1	1	1	0	0	1	1	1	1	0	1	8
Prostate cancer	Wu	2023	1	1	1	0	0	1	1	1	1	0	1	8
Bladder cancer	Wu	2023	1	1	1	0	0	1	1	1	1	0	1	8
Reproductive cancer	Wu	2023	1	1	1	0	0	1	1	1	1	0	1	8
Colorectal cancer	Wu	2023	1	1	1	0	0	1	1	1	1	0	1	8
Thyroid cancer	Tan	2022	1	1	1	1	0	1	1	1	1	0	1	9
Lung cancer	Cheong	2022	1	1	1	1	0	1	1	1	1	0	1	9
Non-cancer outcomes
Nocturia	Zhou	2020	1	0	1	0	0	1	1	1	1	1	0	7
Psoriasis	Ger	2020	1	1	1	0	0	1	1	1	1	0	0	7
GERD	Chehade	2023	1	1	1	1	0	1	1	1	1	1	1	10
Periodontitis	Zhu	2023	1	1	1	0	0	1	1	1	1	0	0	7
Osteoporosis	Wang	2022	1	1	1	0	0	1	1	1	1	1	1	9
T2DM	Qie	2020	1	1	1	0	0	1	1	1	1	1	1	9
T2DM	Yu	2021	1	1	1	0	0	1	1	1	1	1	1	9
T2DM	Yu	2021	1	1	1	0	0	1	1	1	1	1	1	9
Aortic dissection	Zhou	2018	1	0	1	0	0	1	1	1	1	1	1	8
Aortic dissection	Zhou	2018	1	0	1	0	0	1	1	1	1	1	1	8
Metabolic syndrome	Xu	2015	1	1	1	0	0	1	1	1	1	1	1	9
Metabolic syndrome	Xu	2015	1	1	1	0	0	1	1	1	1	1	1	9
Metabolic syndrome	Xu	2015	1	1	1	0	0	1	1	1	1	1	1	9
Metabolic syndrome	Xu	2015	1	1	1	0	0	1	1	1	1	1	1	9
Atrial fibrillation	Zhang	2022	1	1	1	0	0	1	1	1	1	1	0	8
Non-alcoholic fatty liver disease	Musso	2013	1	1	1	1	0	1	1	1	1	1	1	10
Floppy eyelid syndrome	Aiello	2023	1	1	1	0	0	1	1	1	1	1	1	9
Lax eyelid condition	Aiello	2023	1	1	1	0	0	1	1	1	1	1	1	9
Glaucoma	Bulloch	2023	1	1	1	0	0	1	1	1	1	0	1	8
Glaucoma	Bulloch	2023	1	1	1	0	0	1	1	1	1	0	1	8
Keratoconus	Bulloch	2023	1	1	1	0	0	1	1	1	1	0	1	8
Retinal vein occlusion	Bulloch	2023	1	1	1	0	0	1	1	1	1	0	1	8
Central serous chorioretinopathy	Bulloch	2023	1	1	1	0	0	1	1	1	1	0	1	8
Idiopathic intracranial hypertension	Bulloch	2023	1	1	1	0	0	1	1	1	1	0	1	8
Essential hypertension	Hou	2018	1	1	1	0	0	1	1	1	1	1	1	9
Essential hypertension	Hou	2018	1	1	1	0	0	1	1	1	1	1	1	9
Essential hypertension	Hou	2018	1	1	1	0	0	1	1	1	1	1	1	9
Resistant hypertension	Hou	2018	1	1	1	0	0	1	1	1	1	1	1	9
Major adverse cardiac events	Xie	2017	1	1	1	0	0	1	1	1	1	1	1	9
Major adverse cardiac events	Xie	2017	1	1	1	0	0	1	1	1	1	1	1	9
Major adverse cardiac events	Xie	2017	1	1	1	0	0	1	1	1	1	1	1	9
Stroke	Wang	2013	1	1	1	0	0	1	1	1	1	1	1	9
All-cause mortality	Wang	2013	1	1	1	0	0	1	1	1	1	1	1	9
Coronary heart disease	Wang	2013	1	1	1	0	0	1	1	1	1	0	1	8
Preterm birth	Xu	2014	1	1	1	0	0	1	1	1	1	0	1	8
Cesarean delivery	Xu	2014	1	1	1	0	0	1	1	1	1	0	1	8
NICU admission	Xu	2014	1	1	1	0	0	1	1	1	1	0	1	8
Gestational diabetes	Xu	2014	1	1	1	0	0	1	1	1	1	0	1	8
Diabetic Retinopathy	Zhu	2017	1	1	1	0	0	1	1	1	1	1	1	9
Postoperative respiratory complications	Sun	2022	1	1	1	0	0	1	1	1	1	1	1	9
Postoperative cardiac complications.	Sun	2022	1	1	1	0	0	1	1	1	1	1	1	9
Postoperative delirium	He	2022	1	1	1	0	0	1	1	1	1	1	0	8
Gout	Shi	2019	1	1	1	0	0	1	1	1	1	1	0	8
